# Supplementary material for: How Do We Assess Patient Skills in a Competence-Based Program? Assessment of Patient Competences Using the Spanish Version of the Prolapse and Incontinence Knowledge Questionnaire and Real Practical Cases in Women with Pelvic Floor Disorders
Source: Int J Environ Res Public Health. 2021 Mar 1;18(5):2377. doi: 10.3390/ijerph18052377 (PMC7967754; doi:10.3390/ijerph18052377)
Supplement: Supplementary file 1 [file ijerph-18-02377-s001.zip]

Archive with 3 entries (3 files):
- Supplementary file S1_PIKQ.pdf
- Supplementary file S2_REAL PRACTICAL CASES.pdf
- Supplementary file S3_RUBRIC.pdf
